# Supplementary material for: Phylogenomic and phenotypic analyses highlight the diversity of antibiotic resistance and virulence in both human and non-human Acinetobacter baumannii
Source: mSphere. 2024 Mar 5;9(3):e00741-23. doi: 10.1128/msphere.00741-23 (PMC10964423; doi:10.1128/msphere.00741-23)
Supplement: Table S2 — Metadata for assemblies used for phylogenomics analysis. [file msphere.00741-23-s0004.xlsx]

## Sheet: Sheet1
Table 2: Metadata for assemblies used for phylogenomics analysis.
Biosample	Strain	International clone	Pasteur ST	Host	Isolation date	Geographic location	Isolation source	Completeness	Contamination
SAMN07303764	IHSS3526	1	1	Homo sapiens	2016	Honduras	Endobronchial tube	100	0
SAMN03078680	AB4991	1	1	Homo sapiens	2008	USA	Wound	100	0
SAMEA1466008	A388	1	1	Homo sapiens	2002	Greece	Missing	100	0
SAMEA1317920	D81	1	1	Homo sapiens	2010	Australia	Wound	100	0
SAMN02628532	R1B	1	1	Homo sapiens	2011	Saudi Arabia	Missing	99.91	0
SAMEA1317927	RBH3	1	1	Homo sapiens	2002	Australia	Endotracheal aspirate	100	0
SAMEA1465988	6772166	1	1	Homo sapiens	2002	Australia	Pus	100	0
SAMN03078672	AB4448	1	1	Homo sapiens	2007	USA	Wound	100	0.14
SAMN03078683	AB5674	1	1	Homo sapiens	2009	USA	Blood	100	0
SAMEA1317930	D3208	1	1	Homo sapiens	1997	Australia	Blood	100	0
SAMEA1709749	A297	1	1	Homo sapiens	1984	Netherlands	Missing	99.73	0.14
SAMN01828143	NIPH 290	1	1	Homo sapiens	1994	Czech Republic	Urine	100	0
SAMN03078682	AB5197	1	1	Homo sapiens	2008	USA	Severe Trauma Site	100	0.14
SAMN04407353	MEX11594	1	1	Homo sapiens	2011	Mexico	Pleural fluid	100	0
SAMN05292963	IHIT25424	1	1	Homo sapiens	2011	Germany	Missing	100	1.01
SAMN07257378	13	1	1	Homo sapiens	2012	Brazil	Tracheal aspirate	100	0
SAMN07534975	237	1	1	Homo sapiens	2016	Togo	Cerebrospinal fluid	99.22	1.64
SAMN03078661	AB3340	1	20	Homo sapiens	2006	USA	Blood	100	0
SAMN05590239	71	1	81	Homo sapiens	2010	Spain	Blood	100	0
SAMN03078666	AB3927	1	717	Homo sapiens	2007	USA	Severe Trauma Site	100	0
SAMN08093362	ZQ3	1	717	Homo sapiens	2016	Iraq	Blood	100	0.62
SAMN08043814	ZQ1	2	2	Homo sapiens	2016	Iraq	Wound	99.19	0.63
SAMN08619566	AB1	2	2	Homo sapiens	2012	China	Blood	99.59	0.63
SAMN10618172	O1-3	2	2	Homo sapiens	2018	China	Sputum	99.98	0.7
SAMN05292964	IHIT29106	2	2	Homo sapiens	2014	Germany	Missing	99.98	1.2
SAMEA104305272	4300STDY7045777	2	2	Homo sapiens	2016	Thailand	Missing	99.85	0.63
SAMN03068194	2004BJAB10	2	2	Homo sapiens	2004	China	Sputum	99.98	0.62
SAMN08619592	AB27	2	2	Homo sapiens	2014	China	Blood	99.98	0.63
SAMEA104305260	4300STDY7045764	2	2	Homo sapiens	2016	Thailand	Missing	99.98	0.78
SAMN10716699	RCS4	2	2	Homo sapiens	2017	France	Throat	99.98	0.63
SAMEA104305201	4300STDY7045705	2	2	Homo sapiens	2016	Thailand	Missing	99.98	0.63
SAMEA104305197	4300STDY7045701	2	2	Homo sapiens	2016	Thailand	Missing	99.98	0.63
SAMEA104305199	4300STDY7045703	2	2	Homo sapiens	2016	Thailand	Missing	99.98	0.63
SAMN04054373	A186	2	2	Homo sapiens	Missing	South Africa	Missing	99.59	0.61
SAMN10101945	14A771	2	2	Homo sapiens	2014	France	Respiratory sample	99.59	0.63
SAMN10101946	15A831	2	2	Homo sapiens	2015	France	Respiratory sample	99.59	0.63
SAMEA104305264	4300STDY7045768	2	2	Homo sapiens	2016	Thailand	Missing	99.98	0.77
SAMN01828145	NIPH 528	2	2	Homo sapiens	1982	Netherlands	Urine	99.98	0.61
SAMN03068195	1999BJAB11	2	2	Homo sapiens	1999	China	Sputum	99.92	0.81
SAMN04054216	Ab Crete	2	2	Homo sapiens	2011	United Kingdom	Sputum	99.98	0.61
SAMN06106563	Ab158_GEIH-2000	2	2	Homo sapiens	2000	Spain	Missing	98.63	0.56
SAMN08554707	6009-02-01	2	2	Homo sapiens	2010	Portugal	Clinical specimen	99.44	0.64
SAMN09095539	ABAY10007	2	2	Homo sapiens	2010	South Korea	Blood	99.56	0.61
SAMN09095540	ABAY11001	2	2	Homo sapiens	2011	South Korea	Blood	99.56	0.71
SAMN03068191	2011BJAB7	2	2	Homo sapiens	2011	China	Sputum	99.98	0.96
SAMN09095583	ABAY13010	2	2	Homo sapiens	2013	South Korea	Blood	99.59	0.61
SAMEA104305187	4300STDY7045691	2	2	Homo sapiens	2016	Thailand	Missing	99.98	0.65
SAMN13066395	KT_2015_40	2	2	Homo sapiens	2015	Greece	Bronchial	99.98	0.65
SAMN03078670	AB4052	2	2	Homo sapiens	2007	USA	Wound	99.59	1.57
SAMN03078678	AB4932	2	2	Homo sapiens	2008	USA	Sputum	99.59	0.61
SAMN03765515	MDRAB16	2	2	Homo sapiens	2010	Taiwan	Blood	99.32	0.7
SAMN03765513	KSPU17	2	2	Homo sapiens	2013	Taiwan	Sputum	99.59	1.03
SAMEA104305357	4300STDY7045862	2	2	Homo sapiens	2016	Thailand	Missing	99.98	0.63
SAMN04745538	XH819	2	2	Homo sapiens	2014	China	Sputum	99.59	1.57
SAMN08619575	AB10	2	2	Homo sapiens	2013	China	Blood	99.98	0.61
SAMN03765517	MDRAB41	2	2	Homo sapiens	2009	Taiwan	Blood	99.98	0.23
SAMN03765519	MDRAB58	2	2	Homo sapiens	2009	Taiwan	Blood	99.98	0.63
SAMN04745395	XH515	2	2	Homo sapiens	2014	China	Sputum	99.59	0.63
SAMN04745426	XH665	2	2	Homo sapiens	2015	China	Sputum	99.98	0.63
SAMN08619569	AB4	2	2	Homo sapiens	2015	China	Blood	99.98	0.63
SAMN01087912	NIPH 24	2	2	Homo sapiens	1991	Czech Republic	Urine	99.98	0.61
SAMN07268441	Ab_12	2	2	Homo sapiens	2013	Ivory Coast	Urine	98.24	1.13
SAMN03068266	2011ZJAB1	2	2	Homo sapiens	2011	China	Sputum	99.98	0.61
SAMN05730164	ZJ06-200P5-1	2	2	Homo sapiens	2012	China	Missing	99.59	0.67
SAMN03068267	2011ZJAB2	2	2	Homo sapiens	2011	China	Abdominal fluid	99.59	0.61
SAMN03078667	AB4025	2	2	Homo sapiens	2007	USA	Wound	99.98	0.61
SAMN09095588	ABAY13015	2	2	Homo sapiens	2013	South Korea	Blood	99.78	0.61
SAMEA104305363	4300STDY7045869	2	2	Homo sapiens	2016	Thailand	Missing	99.98	0.66
SAMN04745388	XH508	2	2	Homo sapiens	2014	China	Sputum	99.59	0.64
SAMN09095522	ABAY09003	2	2	Homo sapiens	2009	South Korea	Blood	99.98	0.61
SAMN03068186	2011BJAB3	2	2	Homo sapiens	2011	China	Sputum	99.88	1
SAMN03699770	M3AC14-8	2	2	Homo sapiens	2014	Puerto Rico	Skin	99.98	1.27
SAMN03765511	KMDRAB15	2	2	Homo sapiens	2012	Taiwan	Blood	99.59	0.83
SAMN04005089	AbMDR-GLH5	2	2	Homo sapiens	2011	Spain	Tracheobronchial aspirate	100	0
SAMN10716697	RCS2	2	2	Homo sapiens	2015	France	Urine	99.59	0.63
SAMN03068183	2011BJAB1	2	2	Homo sapiens	2011	China	Abdominal fluid	99.98	0.63
SAMN09095521	ABAY09002	2	2	Homo sapiens	2009	South Korea	Blood	99.19	0.67
SAMN03068244	2011GDAB4	2	2	Homo sapiens	2011	China	Blood	99.98	0.61
SAMN06460861	s228	2	2	Homo sapiens	2012	China	Sputum	98.92	0.94
SAMN13066377	AK_2015_20	2	2	Homo sapiens	2015	Greece	Rectal	99.98	0.63
SAMN13066390	TR_2016_34	2	2	Homo sapiens	2016	Greece	Blood	99.88	0.63
SAMN03068199	2011GDAB1	2	2	Homo sapiens	2011	China	Sputum	99.98	0.63
SAMN09667773	AB4	2	2	Homo sapiens	2011	Hong Kong	Missing	99.98	1.04
SAMN04376870	2015ZJAB3	2	2	Homo sapiens	2014	China	Sputum	99.98	0.61
SAMN04745474	XH722	2	2	Homo sapiens	2013	China	Sputum	97.23	0.61
SAMEA1466079	WM99c	2	2	Homo sapiens	1999	Australia	Missing	99.75	0.61
SAMN01828175	NIPH 2061	2	2	Homo sapiens	2003	Czech Republic	I.V. Cannula	99.98	0.61
SAMN02581277	BIDMC 56	2	2	Homo sapiens	2013	USA	Urine	99.59	0.61
SAMN02911269	BJ7	2	2	Homo sapiens	2012	China	Sputum	99.98	0.63
SAMN03765510	ISAB51	2	2	Homo sapiens	2010	Taiwan	Blood	99.98	0.63
SAMEA103955436	AC13_M	2	2	Homo sapiens	2015	Morocco	Anal margin	99.59	0.7
SAMN04745390	XH510	2	2	Homo sapiens	2014	China	Sputum	99.59	0.63
SAMN04992847	AB067	2	2	Homo sapiens	2013	India	Missing	99.59	0.66
SAMN09223254	GML-KP7-Col_R_AB-TR	2	2	Homo sapiens	2017	Turkey	Endotracheal aspirate	99.98	0.63
SAMN13066413	GE_2017_62	2	2	Homo sapiens	2017	Greece	Missing	99.98	0.63
SAMN01828180	NIPH 1362	2	47	Homo sapiens	2000	Czech Republic	Tracheal aspirate	99.98	0.72
SAMN04005085	AbMDR-GLH1	2	187	Homo sapiens	2011	Spain	Tracheobronchial aspirate	99.92	0.61
SAMN04005086	AbMDR-GLH2	2	745	Homo sapiens	2011	Spain	Tracheobronchial aspirate	99.98	1.44
SAMEA104305238	4300STDY7045742	2	823	Homo sapiens	2016	Thailand	Missing	99.98	0.63
SAMN04745484	XH733	2	880	Homo sapiens	2013	China	Sputum	99.98	0.62
SAMN04745446	XH685	2	2	Homo sapiens	2014	China	Sputum	99.98	0.61
SAMN07977796	S18	2	2	Homo sapiens	2011	USA	BAL	99.98	0.63
SAMN09095587	ABAY13014	2	2	Homo sapiens	2013	South Korea	Blood	99.98	0.63
SAMN10716696	RCS1	2	2	Homo sapiens	2014	France	Distal bronchial sample	99.98	0.65
SAMN13066417	SI_2017_69	2	2	Homo sapiens	2017	Greece	Broncheal fluid	99.94	0.63
SAMN03078662	AB3560	3	3	Homo sapiens	2006	USA	Blood	100	0
SAMN03078673	AB4456	3	3	Homo sapiens	2007	USA	Trach aspirate	100	0
SAMN01828181	NIPH 1669	3	3	Homo sapiens	1997	Netherlands	Blood	100	0
SAMN09951355	MC75	4	15	Homo sapiens	2016	Bolivia	Ulcer	99.91	0
SAMN01828174	NIPH 1734	4	15	Homo sapiens	2001	Czech Republic	Sputum	100	0
SAMN05005381	CU032113	5	79	Homo sapiens	2013	USA	Wound	100	2.32
SAMN09951323	MC17	5	79	Homo sapiens	2016	Bolivia	Blood Culture	99.95	0.87
SAMN09951336	MC38	5	79	Homo sapiens	2016	Bolivia	Urine Culture	100	0.87
SAMN07303770	MCR6056	5	156	Homo sapiens	2015	Honduras	Blood	100	0.82
SAMN10910651	A158	5	156	Homo sapiens	2012	Mexico	Bronchoalveolar lavage	96.35	2.33
SAMN11359847	Ab5038	5	156	Homo sapiens	Missing	Mexico	Missing	99.73	0.82
SAMN10341989	AB4332	6	78	Homo sapiens	2016	Brazil	Respiratory tract	100	0
SAMN12509149	830	6	78	Homo sapiens	2018	Georgia	Missing	100	0.34
SAMN12509151	3365	6	78	Homo sapiens	2018	Georgia	Missing	100	0.34
SAMN09951331	MC31	7	25	Homo sapiens	2016	Bolivia	Catheter	100	0
SAMN09951332	MC32	7	25	Homo sapiens	2016	Bolivia	Ulcer	100	0
SAMN09951348	MC63	7	25	Homo sapiens	2016	Bolivia	Fluid (Bone tissue)	99.86	0
SAMN09951349	MC64	7	25	Homo sapiens	2016	Bolivia	Urine Culture	99.59	0
SAMN09951351	MC71	7	25	Homo sapiens	2016	Bolivia	Exudate (leg)	99.73	0
SAMN09951357	MC77	7	25	Homo sapiens	2016	Bolivia	Tracheal secretion	100	0
SAMN09951337	MC39	7	25	Homo sapiens	2016	Bolivia	Urine Culture	99.32	0
SAMN09951342	MC51	7	25	Homo sapiens	2016	Bolivia	Lumbosacral ulcer	100	0
SAMN07303765	HEU3	7	25	Homo sapiens	2016	Honduras	Cornea secretion	99.91	0
SAMN12771933	AMA42	7	25	Homo sapiens	2017	Missing	Missing	100	0.41
SAMN03078660	AB2828	7	25	Homo sapiens	2006	USA	Blood	100	0.55
SAMN03078663	AB3638	7	25	Homo sapiens	2007	USA	Severe Trauma Site	100	0.41
SAMN07303776	MCR10179	7	25	Homo sapiens	2015	Honduras	Endobronchial tube	100	0
SAMN12771919	AMA3	7	25	Homo sapiens	2015	Missing	Missing	100	0.41
SAMN09951315	MC1	7	991	Homo sapiens	2015	Bolivia	Catheter	100	0.02
SAMN09951343	MC53	7	991	Homo sapiens	2016	Bolivia	Wound secretion	99	0
SAMEA104305191	4300STDY7045695	8	10	Homo sapiens	2016	Thailand	Missing	100	0.14
SAMN01828149	NIPH 335	8	10	Homo sapiens	1994	Czech Republic	Sputum	100	0.27
SAMN02628531	LAC-4	8	10	Homo sapiens	1997	USA	Missing	100	0.27
SAMN03068269	2011ZJAB4	8	10	Homo sapiens	2011	China	Blood	100	0
SAMN07303773	MCR9238	8	10	Homo sapiens	2015	Honduras	Wound	100	0.21
SAMN09095600	ABAY14008	8	10	Homo sapiens	2014	South Korea	Blood	100	0
SAMN12605424	TVGH-612	8	10	Homo sapiens	2002	Taiwan	Blood	99.73	0.41
SAMEA104305269	4300STDY7045774	8	10	Homo sapiens	2016	Thailand	Missing	100	0.27
SAMN03080633	T214	8	10	Homo sapiens	2010	Thailand	Missing	99.91	0.55
SAMN03068270	2004ZJAB5	8	23	Homo sapiens	2004	China	Sputum	100	0
SAMN04745444	XH683	8	23	Homo sapiens	2012	China	Sputum	99.98	0.68
SAMN08093368	ZQ9	8	575	Homo sapiens	2016	Iraq	Blood	100	0.05
SAMN08093369	ZQ10	8	575	Homo sapiens	2016	Iraq	Cerebrospinal fluid	100	0.05
