# Supplementary material for: Phylogenomic and phenotypic analyses highlight the diversity of antibiotic resistance and virulence in both human and non-human Acinetobacter baumannii
Source: mSphere. 2024 Mar 5;9(3):e00741-23. doi: 10.1128/msphere.00741-23 (PMC10964423; doi:10.1128/msphere.00741-23)
Supplement: Table S4 — MIC values. [file msphere.00741-23-s0005.xls]

## Sheet: MHB CAN-WARD panel 2022
Supplemental Table 4: MIC values for each strain for each of the CANWARD panel of antibiotics tested.
Stock #	Ceftolazane/ tazobactam	Piperacillin/ Tazobactam	Interpretive Category (CLSI)	Amoxicillin- Clavulanic Acid	Ceftobiprole	Cefoxitin	Cefazolin	Ceftriaxone	Interpretive Category (CLSI)	Cefepime	Interpretive Category (CLSI)	Ceftazidime	Interpretive Category (CLSI)	Clarithromycin	Imipenem	Interpretive Category (CLSI)	Meropenem	Interpretive Category (CLSI)	Ertapenem	Daptomycin	Colistin	Interpretive Category (CLSI)	Vancomycin	Linezolid	Ciprofloxacin	Interpretive Category (CLSI)	Nitrofurantoin	Tobramycin	Interpretive Category (CLSI)	Tigecycline	Doxycycline	Interpretive Category (CLSI)	Gentamicin	Interpretive Category (CLSI)	Clindamycin	Trimethoprim/ Sulphamethoxazole
ATCC17978	2	4	S	32	0.5	>32	>128	16	I	4	S	8	S	32	0.25	S	0.5	S	4	>16	2	S	>32	>16	0.25	S	>512	1	S	1	0.25	S	1	S	>8	4
AB030	32	>512	R	>32	>32	>32	>128	>64	R	>64	R	>32	R	>32	>32	R	>32	R	>32	>16	1	S	>32	>16	>16	R	>512	>64	R	16	32	R	>32	R	>8	>8
AB046	0.5	4	S	16	0.25	>32	>128	8	S	2	S	4	S	32	0.25	S	0.5	S	4	>16	0.5	S	>32	>16	0.25	S	>512	≤0.5	S	0.25	0.25	S	≤0.5	S	>8	≤0.12
AB337-IK11	2	16	S	ND	0.5	>32	>128	16	I	4	S	16	I	16	0.25	S	0.5	S	4	>16	1	S	>32	>16	0.25	S	>512	≤0.5	S	ND	0.25	S	1	S	>8	≤0.12
AB338-IK12	2	16	S	ND	0.5	>32	>128	16	I	4	S	16	I	16	0.25	S	0.5	S	4	>16	1	S	>32	>16	0.5	S	>512	≤0.5	S	ND	≤0.12	S	≤0.5	S	>8	0.25
AB339-IK13	2	16	S	ND	0.5	>32	>128	16	I	2	S	8	S	32	0.5	S	0.5	S	4	>16	1	S	>32	>16	0.25	S	256	≤0.5	S	ND	1	S	≤0.5	S	>8	≤0.12
AB340-IK14	2	16	S	ND	8	>32	>128	32	I	2	S	16	I	32	0.5	S	1	S	8	>16	1	S	>32	>16	0.5	S	512	≤0.5	S	ND	1	S	1	S	>8	≤0.12
AB341-IK15	4	32	I	ND	0.5	>32	>128	16	I	4	S	32	R	32	0.5	S	0.5	S	4	>16	1	S	>32	>16	0.25	S	512	≤0.5	S	ND	1	S	≤0.5	S	>8	≤0.12
AB342-IK16	2	8	S	ND	0.5	>32	>128	16	I	4	S	16	I	32	0.5	S	0.5	S	4	>16	1	S	>32	>16	0.25	S	512	≤0.5	S	ND	≤0.12	S	1	S	>8	≤0.12
AB343-IK!7	1	2	S	ND	0.12	>32	>128	8	S	1	S	4	S	8	0.25	S	0.5	S	4	>16	1	S	>32	>16	0.12	S	512	≤0.5	S	ND	0.25	S	≤0.5	S	>8	≤0.12
AB345-IK19	1	8	S	ND	0.25	>32	>128	8	S	2	S	4	S	8	0.25	S	0.5	S	4	>16	1	S	>32	>16	0.25	S	512	≤0.5	S	ND	≤0.12	S	≤0.5	S	>8	≤0.12
AB346-IK20	1	16	S	ND	0.5	>32	>128	8	S	8	S	16	I	32	0.5	S	0.25	S	4	>16	1	S	>32	>16	0.25	S	512	1	S	ND	≤0.12	S	1	S	>8	≤0.12
AB347-IK21	0.5	2	S	ND	0.25	>32	>128	8	S	1	S	4	S	16	0.25	S	0.25	S	2	>16	1	S	>32	>16	0.25	S	256	≤0.5	S	ND	≤0.12	S	≤0.5	S	>8	≤0.12
AB351-IK26	0.5	4	S	ND	0.25	>32	>128	16	I	2	S	8	S	16	0.5	S	0.5	S	4	>16	1	S	>32	>16	0.25	S	>512	≤0.5	S	ND	0.25	S	1	S	>8	0.5
AB352-IK27	1	4	S	ND	0.5	>32	>128	8	S	8	S	16	I	16	0.25	S	0.25	S	2	>16	1	S	>32	>16	0.25	S	512	≤0.5	S	ND	0.25	S	≤0.5	S	>8	≤0.12
AB353-IK28	0.5	4	S	ND	0.25	>32	>128	4	S	1	S	4	S	8	0.25	S	0.25	S	2	>16	0.5	S	>32	>16	0.12	S	512	1	S	ND	≤0.12	S	1	S	>8	≤0.12
AB354-IK29	0.5	4	S	ND	0.25	>32	>128	8	S	2	S	4	S	8	0.25	S	0.25	S	2	>16	0.5	S	>32	>16	0.12	S	512	≤0.5	S	ND	≤0.12	S	≤0.5	S	>8	≤0.12
AB214-IK32	16	128	R	>32	>32	>32	>128	>64	R	16	I	>32	R	32	4	I	8	R	>32	>16	2	S	>32	>16	>16	R	512	2	S	1	2	S	>32	R	>8	8
AB215-IK33	2	8	S	8	0.12	>32	>128	16	I	8	S	8	S	>32	4	I	>32	R	>32	>16	0.5	S	>32	>16	1	S	>512	1	S	2	1	S	1	S	>8	0.5
AB216-IK34	2	16	S	>32	32	>32	>128	>64	R	8	S	32	R	>32	2	S	4	I	32	>16	1	S	>32	>16	0.5	S	>512	1	S	1	1	S	1	S	>8	0.25
AB218-IK36	2	8	S	32	0.5	>32	>128	16	I	2	S	8	S	>32	0.5	S	1	S	8	>16	1	S	>32	>16	>16	R	>512	1	S	1	32	R	1	S	>8	>8
AB219-IK37	0.5	2	S	16	0.5	>32	>128	16	I	2	S	4	S	32	0.25	S	0.5	S	4	>16	0.5	S	>32	>16	0.5	S	512	</=0.5	S	0.5	0.25	S	1	S	>8	0.25
AB220-IK38	1	4	S	16	0.25	>32	>128	8	S	2	S	4	S	32	0.25	S	0.5	S	4	>16	1	S	>32	>16	0.25	S	>512	1	S	0.25	</=0.12	S	</=0.5	S	>8	</=0.12
AB223-IK41	</=0.12	2	S	16	0.25	>32	>128	8	S	1	S	4	S	32	0.5	S	1	S	4	>16	0.5	S	>32	>16	0.5	S	512	1	S	0.5	0.5	S	1	S	>8	</=0.12
AB224-IK42	1	8	S	16	0.25	>32	>128	16	I	2	S	8	S	16	0.25	S	0.5	S	4	>16	1	S	>32	>16	0.25	S	>512	1	S	0.25	</=0.12	S	1	S	>8	</=0.12
AB424-AcS9	</=0.12	</=1	S	8	0.25	>32	>128	8	S	1	S	2	S	32	0.25	S	0.5	S	4	>16	0.5	S	>32	>16	0.25	S	256	</=0.5	S	0.5	0.25	S	</=0.5	S	>8	</=0.12
AB425-AcS17	1	4	S	16	0.25	>32	>128	16	I	4	S	8	S	32	0.25	S	1	S	4	>16	1	S	>32	>16	0.12	S	512	1	S	0.25	0.25	S	1	S	>8	</=0.12
AB426-AcS18	32	>512	R	32	16	>32	>128	>64	R	>64	R	>32	R	32	0.25	S	1	S	8	>16	2	S	>32	>16	0.5	S	>512	</=0.5	S	0.5	0.5	S	1	S	>8	</=0.12
AB427-Acs19	2	8	S	16	0.25	>32	>128	16	I	4	S	8	S	32	0.25	S	0.5	S	4	>16	0.5	S	>32	>16	0.5	S	512	</=0.5	S	0.25	0.25	S	</=0.5	S	>8	</=0.12
AB428-AcS20	</=0.12	</=1	S	2	0.12	>32	>128	8	S	2	S	2	S	32	0.25	S	0.5	S	4	>16	0.5	S	>32	>16	0.5	S	512	1	S	0.5	0.5	S	1	S	>8	</=0.12
AB429-Acs27	1	8	S	16	0.5	>32	>128	8	S	2	S	4	S	16	0.5	S	0.5	S	4	>16	1	S	>32	>16	0.25	S	256	</=0.5	S	0.25	</=0.12	S	1	S	>8	0.25
AB420-MST-SNC-5	2	8	S	16	0.5	>32	>128	16	I	2	S	8	S	32	0.5	S	1	S	4	>16	1	S	>32	>16	0.25	S	512	1	S	0.25	0.25	S	1	S	>8	</=0.12
AB421-MST-SNC-9	1	4	S	16	0.25	>32	>128	16	I	2	S	4	S	32	0.25	S	0.5	S	4	>16	2	S	>32	>16	0.5	S	>512	1	S	0.25	0.5	S	1	S	>8	</=0.12
AB052-MST-SNC-8	</=0.12	</=1	S	4	0.12	>32	>128	16	I	1	S	16	I	16	0.25	S	0.5	S	4	>16	0.5	S	>32	>16	0.5	S	256	1	S	0.25	0.5	S	1	S	>8	0.5
AB422-MST-SNC-24	1	8	S	16	0.5	>32	>128	8	S	2	S	8	S	16	0.25	S	0.5	S	4	>16	2	S	>32	>16	0.25	S	512	1	S	0.25	</=0.12	S	1	S	>8	</=0.12
AB423-MST-SNC-253	2	8	S	16	0.5	>32	>128	16	I	4	S	8	S	16	0.25	S	0.5	S	8	>16	2	S	>32	>16	0.5	S	>512	2	S	0.25	0.5	S	1	S	>8	</=0.12
CLSI breakpoints:		S	≤16/4					S	≤8	S	≤8	S	≤8		S	≤2	S	≤2			S	≤2			S	≤1		S	≤4		S	≤4	S	≤4
		I	32/4 - 64/4					I	16-32	I	16	I	16		I	4	I	4			I	N/A			I	2		I	8		I	8	I	8
		R	≥128/4					R	≥64	R	≥32	R	≥32		R	≥8	R	≥8			R	≥4			R	≥4		R	≥16		R	≥16	R	≥16
